# Supplementary material for: Evaluation of Lipid Quality in Fruit: Utilizing Lipidomic Approaches for Assessing the Impact of Biotic Stress on Pecans (Carya illinoinensis)
Source: Foods. 2024 Mar 22;13(7):974. doi: 10.3390/foods13070974 (PMC11011906; doi:10.3390/foods13070974)
Supplement: Supplementary file 1 [file foods-13-00974-s001.zip]

Archive with 1 entries (1 files):
- foods-2904685-supplementary.pdf
